# Supplementary material for: 2,3-Diphosphoglycerate and the Protective Effect of Pyruvate Kinase Deficiency against Malaria Infection—Exploring the Role of the Red Blood Cell Membrane
Source: Int J Mol Sci. 2023 Jan 10;24(2):1336. doi: 10.3390/ijms24021336 (PMC9866842; doi:10.3390/ijms24021336)
Supplement: Supplementary file 1 [file ijms-24-01336-s001.zip]

Archive with 1 entries (1 files):
- ijms-2136472-supplementary.pdf
